# Supplementary material for: Global colistin use: a review of the emergence of resistant Enterobacterales and the impact on their genetic basis
Source: FEMS Microbiol Rev. 2021 Oct 6;46(1):fuab049. doi: 10.1093/femsre/fuab049 (PMC8829026; doi:10.1093/femsre/fuab049)
Supplement: fuab049_Supplemental_Files [file fuab049_supplemental_files.zip]

Archive with 2 entries (2 files):
- Supplemental_Table_S3_landscape_of_sequence_types.xlsx
- Supplemental_Material_FEMSRE-21-03-0023.docx
