# Supplementary material for: Global colistin use: a review of the emergence of resistant Enterobacterales and the impact on their genetic basis
Source: FEMS Microbiol Rev. 2021 Oct 6;46(1):fuab049. doi: 10.1093/femsre/fuab049 (PMC8829026; doi:10.1093/femsre/fuab049)
Supplement: fuab049_Supplemental_Files [file fuab049_supplemental_files.zip › Supplemental_Table_S3_landscape_of_sequence_types.xlsx]

## Sheet: E. coli ST
E. coli mcr-positive													E. coli chromosomal mutations
mcr-postive sequence types are mentioned only once
Africa	Human	reference	Animal	Refrence	Food	Reference	Environment	Reference					Africa	Human	reference	Animal	Refrence	Food	Reference	Environment	Reference		Human
	ST10	https://www.ncbi.nlm.nih.gov/pmc/articles/PMC4914673/	ST10	https://www.ncbi.nlm.nih.gov/pmc/articles/PMC7847340/	ST10	https://www.ncbi.nlm.nih.gov/pmc/articles/PMC7847340/	ST10	https://www.ncbi.nlm.nih.gov/pmc/articles/PMC7847340/						ST131	https://www.liebertpub.com/doi/full/10.1089/mdr.2020.0479								sequence type	Number	% of total
	ST15		ST48		ST57		ST23							ST1193									ST1193	1	0.333333
	ST46		ST57		ST58		ST115							ST1491									ST131	1	0.333333
	ST57		ST69		ST69		ST155																ST1491	1	0.333333
	ST93		ST88		ST109		ST345																total	3	1
	ST101		ST162		ST117		ST405
	ST155		ST349		ST155		ST8900
	ST226		ST446		ST398
	ST405		ST533		ST1172
	ST453		ST642		ST1431
	ST602		ST744		ST1642
	ST624		ST758		ST1720
	ST648		ST1011		ST2973
	ST656		ST2197		ST168	https://pubmed.ncbi.nlm.nih.gov/33428521/
	ST1007		ST2485		ST224
	ST1011		ST3882		ST260
	ST11300		ST4187		ST648
	ST641	https://pubmed.ncbi.nlm.nih.gov/33920265/	ST5693		ST744
	ST602	https://www.ncbi.nlm.nih.gov/pmc/articles/PMC5880376/	S5758		ST1196
			ST8932		ST1241
			ST101	https://pubmed.ncbi.nlm.nih.gov/31786359/	ST3078
			ST1642	https://pubmed.ncbi.nlm.nih.gov/31627036/	ST4246
			ST156	https://www.ncbi.nlm.nih.gov/pmc/articles/PMC7832903/	ST4654
			ST373		ST5161
			ST371
			ST398
			ST986
			ST1125
			ST1196
			ST5687
			ST191	https://pubmed.ncbi.nlm.nih.gov/32721596/
			ST2954
Asia	Human	reference	Animal	Refrence	Food	Reference	Environment	Reference	wildlife	Reference			Asia	Human	reference	Animal	Refrence	Food	Reference	Environment	Reference		Human				Animal
	ST226	https://pubmed.ncbi.nlm.nih.gov/30659982/	ST1642	https://www.ncbi.nlm.nih.gov/pmc/articles/PMC5487729/	ST10	https://pubmed.ncbi.nlm.nih.gov/31034936/	ST10	https://pubmed.ncbi.nlm.nih.gov/28559252/	ST1485	https://www.ncbi.nlm.nih.gov/pmc/articles/PMC7763555/				ST354	https://pubmed.ncbi.nlm.nih.gov/30880229/	ST1	https://www.ncbi.nlm.nih.gov/pmc/articles/PMC6815941/						sequence type	Number	% of total		sequence type	Number	% of total
	ST156	https://www.ncbi.nlm.nih.gov/pmc/articles/PMC4958199/	ST457	https://www.ncbi.nlm.nih.gov/pmc/articles/PMC5786796/	ST13		ST43		ST2325					ST405	https://www.ncbi.nlm.nih.gov/pmc/articles/PMC7269477/	ST10							ST131	3	0.176471		ST1	2	0.0769231
	ST167		ST10	https://www.ncbi.nlm.nih.gov/pmc/articles/PMC5347679/	ST648		ST101		ST3714					ST131	https://www.ncbi.nlm.nih.gov/pmc/articles/PMC6125499/	ST93							ST405	2	0.117647		ST10	1	0.0384615
	ST457		ST20		ST713		ST181		ST7511					ST416		ST100							ST354	2	0.117647		ST100	1	0.0384615
	ST131	https://pubmed.ncbi.nlm.nih.gov/31048392/	ST93		ST744		ST206		ST2280	https://pubmed.ncbi.nlm.nih.gov/31307988/				ST10	https://www.ncbi.nlm.nih.gov/pmc/articles/PMC5715374/	ST156							ST410	1	0.0588235		ST1257	1	0.0384615
	ST31	https://pubmed.ncbi.nlm.nih.gov/32979585/	ST98		ST1115		ST1638		ST156	https://pubmed.ncbi.nlm.nih.gov/27550364/				ST14		ST224							ST10	1	0.0588235		ST156	1	0.0384615
	ST10	https://www.ncbi.nlm.nih.gov/pmc/articles/PMC5715374/	ST165		ST1196		ST410	https://www.ncbi.nlm.nih.gov/pmc/articles/PMC6346057/	ST648					ST38		ST226							Other	8	0.4706		ST2035	1	0.0384615
	ST14		ST218		ST2253		ST48	https://academic.oup.com/cid/article/67/suppl_2/S217/5181273						ST101		ST278							total	17	1		ST2111	1	0.0384615
	ST38		ST641		ST2705		ST58							ST131		ST297											ST224	1	0.0384615
	ST46		ST1286		ST5539		St189							ST354		ST388											ST226	1	0.0384615
	ST70		ST3546		ST5873		ST744							ST410		ST448											ST278	1	0.0384615
	ST88		ST4656		ST6397		ST1249							ST3997	https://academic.oup.com/jac/article/70/12/3402/2363712	ST450											ST297	1	0.0384615
	ST101		ST29	https://www.ncbi.nlm.nih.gov/pmc/articles/PMC7479848/	ST1081	https://academic.oup.com/femsle/article/365/11/fny100/4978414	ST2253							ST131	https://www.sciencedirect.com/science/article/pii/S2213716519303157?via%3Dihub	ST515											ST641	1	0.0384615
	ST104		ST4214		ST224	https://pubmed.ncbi.nlm.nih.gov/33992939/	ST7122							ST162		ST548											Other	13	0.5
	ST155		ST48	https://meridian.allenpress.com/jfp/article/83/12/2209/441615/Antimicrobial-Resistance-and-Virulence-Profiles-of			ST393	https://pubmed.ncbi.nlm.nih.gov/31279851/						ST405		ST641											total	26	1
	ST165		ST224				ST694	https://pubmed.ncbi.nlm.nih.gov/33992939/						ST1451		ST752
	ST206		ST617											ST6174		ST906
	ST346		ST3014													ST1257
	ST405		ST3944													ST2035
	ST410		ST5229													ST2111
	ST456		ST9159													ST3054
	ST749		ST10580													ST4038
	ST1011		ST3	https://pubmed.ncbi.nlm.nih.gov/31059196/												ST5564
	ST2236		ST17													ST5903
	ST2253		ST34													ST6488
	ST2598		ST38													ST1	https://pubmed.ncbi.nlm.nih.gov/32477288/
	ST3944		ST62
	ST27	https://pubmed.ncbi.nlm.nih.gov/32341508/	ST68
	ST48	https://www.sciencedirect.com/science/article/pii/S2213716520302319?via%3Dihub	ST109
	ST95	https://www.ncbi.nlm.nih.gov/pmc/articles/PMC6180223/	ST127
	ST156	https://pubmed.ncbi.nlm.nih.gov/32665613/	ST227
	ST2085	https://www.ncbi.nlm.nih.gov/pmc/articles/PMC4914624/	ST294
	ST2448		ST302
	ST68	https://www.sciencedirect.com/science/article/pii/S1201971216311146?via%3Dihub	ST501
	ST224		ST540
	ST648		ST678
	ST1287	https://pubmed.ncbi.nlm.nih.gov/33505364/	ST723
	ST3052		ST827
	ST40	https://www.ncbi.nlm.nih.gov/pmc/articles/PMC4899488/	ST1060
	ST98		ST2085
	ST642		ST2171
	ST58	https://www.ncbi.nlm.nih.gov/pmc/articles/PMC6537561/	ST2332
	ST189		ST2732
	ST354		ST2914
	ST408		ST3499
	ST524		ST5277
	ST744		ST5694
	ST746		ST6486
	ST1324		ST7153
	ST2705		ST278	https://pubmed.ncbi.nlm.nih.gov/30559724/
	ST2973		ST155	https://pubmed.ncbi.nlm.nih.gov/28242671/
	ST3759		ST46	https://www.ncbi.nlm.nih.gov/pmc/articles/PMC5849743/
	ST6607		ST101
	ST6793		ST156
	ST7153		ST354
	ST7386		ST533
	ST7402		ST542
	St162	https://www.ncbi.nlm.nih.gov/pmc/articles/PMC5880376/	ST648
	ST117		ST1564
	ST2705		ST1589
	ST5907		ST695	https://www.ncbi.nlm.nih.gov/pmc/articles/PMC6920953/
	ST7187		ST746
	St1193		ST7050
	ST4546		ST6726	https://pubmed.ncbi.nlm.nih.gov/33992939/
Europe	Human	reference	Animal	Refrence	Food	Reference	Environment	Reference	wildlife	reference			Europe	Human	reference	Animal	Refrence	Food	Reference	Environment	Reference	wildlife	Reference		Human				Animal				wildlife
	ST744	https://pubmed.ncbi.nlm.nih.gov/28726622/	ST457	https://www.ncbi.nlm.nih.gov/pmc/articles/PMC7927801/	ST1716	https://pubmed.ncbi.nlm.nih.gov/32197505/	ST10	https://www.ncbi.nlm.nih.gov/pmc/articles/PMC5687051/	ST10	https://www.frontiersin.org/articles/10.3389/fmicb.2020.01397/full				ST131	https://www.ncbi.nlm.nih.gov/pmc/articles/PMC7067592/	ST641	https://www.ncbi.nlm.nih.gov/pmc/articles/PMC5824125/					ST295	https://www.ncbi.nlm.nih.gov/pmc/articles/PMC7559071/#app1-pathogens-09-00771		sequence type	Number	% of total		sequence type	Number	% of total		sequence type	Number	% of total
	ST23	https://www.sciencedirect.com/science/article/abs/pii/S1477893920304105?via%3Dihub	ST10	https://www.ncbi.nlm.nih.gov/pmc/articles/PMC6694793/#SM1	ST10	https://www.ncbi.nlm.nih.gov/pmc/articles/PMC7913130/	ST155	https://www.ncbi.nlm.nih.gov/pmc/articles/PMC6896662/	St48					ST59	https://www.ncbi.nlm.nih.gov/pmc/articles/PMC5506025/							ST3549			ST131	3	0.0428571		ST641	1	1		ST10806	1	0.25
	ST359	https://pubmed.ncbi.nlm.nih.gov/28575076/	ST37		ST38				ST1286					ST10	https://www.ncbi.nlm.nih.gov/pmc/articles/PMC7067592/							ST4406			ST59	3	0.0428571		total	1	1		ST295	1	0.25
	ST10		ST48		ST58									ST59								ST10806			ST10	2	0.0285714						ST3549	1	0.25
	ST95		ST57		ST69									ST131											ST648	2	0.0285714						ST4406	1	0.25
	ST131		ST58		ST86									ST73											ST73	2	0.0285714						total	4	1
	ST410		ST69		ST93									ST162											ST162	2	0.0285714
	ST453		ST86		ST156									ST167											ST38	2	0.0285714
	ST617		ST88		ST162									ST5268											ST410	1	0.0142857
	ST648		ST90		ST224									ST6901											ST278	1	0.0142857
	ST1851		ST93		ST349									ST10	https://academic.oup.com/jac/article/74/6/1521/5377358										ST62	1	0.0142857
	ST1914		ST117		ST354									ST12											ST1434	1	0.0142857
	ST3941		ST141		ST453									ST23											ST491	1	0.0142857
	ST48	https://www.ncbi.nlm.nih.gov/pmc/articles/PMC5585931/	ST154		ST744									ST31											ST144	1	0.0142857
	ST117		ST155		ST756									ST38											ST567	1	0.0142857
	ST69	https://www.ncbi.nlm.nih.gov/pmc/articles/PMC5849922/	ST156		ST1011									ST58											ST1494	1	0.0142857
	ST88		ST162		ST1079									ST59											ST6901	1	0.0142857
	ST93		ST189		ST1081									ST62											ST1604	1	0.0142857
	ST354		ST191		ST1140									ST69											ST141	1	0.0142857
	ST428		ST227		ST1167									ST73											ST1193	1	0.0142857
	ST140	https://pubmed.ncbi.nlm.nih.gov/31023570/	ST349		ST1463									ST88											ST5281	1	0.0142857
	ST1196		ST354		ST1582									ST95											ST165	1	0.0142857
	ST1193	https://www.ncbi.nlm.nih.gov/pmc/articles/PMC8002115/	ST359		ST2179									ST117											ST543	1	0.0142857
	ST8778		ST398		ST5956									ST127											ST167	1	0.0142857
	ST46	https://www.ncbi.nlm.nih.gov/pmc/articles/PMC5880376/	ST410		ST7233									ST131											ST127	1	0.0142857
	ST167		ST533		ST7973									ST136											ST295	1	0.0142857
	ST1775		ST602		ST48	https://www.eurosurveillance.org/content/10.2807/1560-7917.ES.2015.20.49.30085								ST141											ST117	1	0.0142857
	ST12		ST617		ST131									ST144											Other	35	0.5
			ST624		ST359									ST162											total	70	1
			ST753		ST1112									ST165
			ST767		ST2063									ST174
			ST919											ST208
			ST949											ST210
			ST1011											ST278
			ST1170											ST295
			ST1126											ST349
			ST1167											ST394
			ST1196											ST404
			ST1303											ST410
			ST1564											ST421
			ST1611											ST428
			ST1851											ST491
			ST2001											ST538
			ST2509											ST540
			ST2556											ST543
			ST3897											ST550
			ST4598											ST567
			ST5979											ST648
			ST6286											ST738
			ST7315											ST744
			ST131	https://www.ncbi.nlm.nih.gov/pmc/articles/PMC5009964/										ST961
			ST744	https://pubmed.ncbi.nlm.nih.gov/31681191/										ST1193
			ST1251	https://www.ncbi.nlm.nih.gov/pmc/articles/PMC5585931/										ST1434
			ST1431											ST1494
			ST666	https://www.sciencedirect.com/science/article/pii/S0022030219310100?via%3Dihub										ST1604
			ST38	https://www.ncbi.nlm.nih.gov/pmc/articles/PMC6008537/#SM1										ST2008
			ST101											ST2015
			ST224											ST2064
			ST345											ST2522
			ST371											ST3045
			ST399											ST5281
			ST720											ST5363
			ST1086											ST5925
			ST1266											ST6448
			ST1602											ST8171
			ST4096											ST8172
			ST4682											ST8173
			ST5708											ST8151
			ST5995											ST648	https://academic.oup.com/jac/article/75/11/3135/5876561
			ST1	https://www.sciencedirect.com/science/article/pii/S1198743X16303822?via%3Dihub										ST38
			ST20
			ST100
			ST167
			ST760
			ST1291
			ST1615
			ST3088
			ST5614
			ST641
			ST1406	https://www.sciencedirect.com/science/article/abs/pii/S0924857919302493?via%3Dihub
			ST2290
North America	Human	reference	Animal	Refrence	Food	Reference	Environment	Reference	wildlife	reference			North America	Human	reference	Animal	Refrence	Food	Reference	Environment	Reference	wildlife	reference
	ST457	https://www.ncbi.nlm.nih.gov/pmc/articles/PMC4914657/	ST132	https://www.ncbi.nlm.nih.gov/pmc/articles/PMC5105114/
	ST1485	https://pubmed.ncbi.nlm.nih.gov/29051246/	ST3234	https://www.ncbi.nlm.nih.gov/pmc/articles/PMC5009973/
	ST624	https://www.ncbi.nlm.nih.gov/pmc/articles/PMC5498056/
	ST10	https://pubmed.ncbi.nlm.nih.gov/31303191/
	St410
	ST1196
South America	Human	reference	Animal	Refrence	Food	Reference	Environment	Reference					South America	Human	reference	Animal	Refrence	Food	Reference	Environment	Reference	wildlife	Reference		wildlife
	ST10	https://pubmed.ncbi.nlm.nih.gov/30424831/	ST38	https://academic.oup.com/jac/article/74/11/3394/5536658	ST74	https://pubmed.ncbi.nlm.nih.gov/28522705/	ST58	https://pubmed.ncbi.nlm.nih.gov/30404044/														ST4218	https://pubmed.ncbi.nlm.nih.gov/32897511/		sequence type	Number	% of total
	ST48		ST57		ST1850																	ST8259			ST4218	1	0.5
	ST69		ST93		ST131	https://pubmed.ncbi.nlm.nih.gov/33897674/																			ST8259	1	0.5
	ST117		ST165																						total	2	1
	ST206		ST189
	ST711		ST224
	ST744		ST366
	ST1286		ST457
	ST2705		ST580
	ST2936		ST641
	ST3056		ST752
	ST7570		ST2705
	ST7571		ST6853
	ST457	https://www.ncbi.nlm.nih.gov/pmc/articles/PMC6448934/	ST8061
	ST93	https://pubmed.ncbi.nlm.nih.gov/31336172/	ST131	https://pubmed.ncbi.nlm.nih.gov/32687033/
	ST5442		ST10	https://www.ncbi.nlm.nih.gov/pmc/articles/PMC6414435/
	ST354	https://pubmed.ncbi.nlm.nih.gov/32004096/	ST155
	ST101	https://pubmed.ncbi.nlm.nih.gov/27503650/	ST410
	ST4204	https://pubmed.ncbi.nlm.nih.gov/31228460/	ST617
	ST410	https://www.ncbi.nlm.nih.gov/pmc/articles/PMC5498056/	ST1011
	ST602		ST1286
	ST615		ST1408
	ST641		ST770	https://www.sciencedirect.com/science/article/pii/S0378113518311829?via%3Dihub
	ST1049
	ST1196
	ST1488
	ST6756
	ST609	https://pubmed.ncbi.nlm.nih.gov/27586373/
	ST37	https://www.ncbi.nlm.nih.gov/pmc/articles/PMC5700323/
	ST1263
	ST6627
	ST7973	https://www.ncbi.nlm.nih.gov/pmc/articles/PMC5880376/

## Sheet: K. pneumoniae ST
K. pneumoniae mcr-positive											K. pneumoniae chromosomal mutations
mcr-postive sequence types are mentioned only once
Africa	Human	reference	Animal	Refrence	Food	Reference	Environment	Reference			Africa	Human	reference	Animal	Refrence	Food	Reference	Environment	Reference		Human				Animal				Food
	ST11	https://www.ncbi.nlm.nih.gov/pmc/articles/PMC7847340/	ST627	https://pubmed.ncbi.nlm.nih.gov/32721596/								ST1	https://www.ncbi.nlm.nih.gov/pmc/articles/PMC5786813/	ST11	https://academic.oup.com/jac/article/75/9/2432/5860390	ST17	https://pubmed.ncbi.nlm.nih.gov/33428521/				sequence type	Number	% of total		sequence type	Number	% of total		sequence type	Number	% of total
	ST788											ST11				ST646					ST11	3	0.25		ST11	1	1		ST17	1	0.333333
	ST17	https://pubmed.ncbi.nlm.nih.gov/32721596/										ST15				ST944					ST392	1	0.0833333		total	1	1		ST646	1	0.333333
	ST36											ST147									ST101	1	0.0833333						ST944	1	0.333333
	ST											ST392									ST147	1	0.0833333						total	3	1
	ST340											ST11	https://academic.oup.com/jac/article/74/10/2880/5540741								Other	6	0.5
	ST501											ST14	https://www.ncbi.nlm.nih.gov/pmc/articles/PMC4136042/								total	12	1
	ST15	https://pubmed.ncbi.nlm.nih.gov/32972937/										ST11	https://academic.oup.com/jac/article/75/9/2432/5860390
												ST17
												ST35
												ST101	https://pubmed.ncbi.nlm.nih.gov/30256174/
												ST1309	https://pubmed.ncbi.nlm.nih.gov/25264127/
Asia	Human	reference	Animal	Refrence	Food	Reference	Environment	Reference			Asia	Human	reference	Animal	Refrence	Food	Reference	Environment	Reference
	ST25	https://www.ncbi.nlm.nih.gov/pmc/articles/PMC4914624/	ST42	https://www.ncbi.nlm.nih.gov/pmc/articles/PMC6030107/			ST37	https://academic.oup.com/cid/article/67/suppl_2/S217/5181273				ST11	https://pubmed.ncbi.nlm.nih.gov/30880229/	ST485	https://gutpathogens.biomedcentral.com/articles/10.1186/s13099-019-0282-0
	ST15	https://www.ncbi.nlm.nih.gov/pmc/articles/PMC5786510/	ST15	https://pubmed.ncbi.nlm.nih.gov/29912417/			ST313	https://www.ncbi.nlm.nih.gov/pmc/articles/PMC5278755/				ST15		ST11
	ST336	https://pubmed.ncbi.nlm.nih.gov/33505364/	ST656	https://www.ncbi.nlm.nih.gov/pmc/articles/PMC7997213/								ST20		ST3380
	ST340		ST3410									ST273		ST37							Human				Animal
	ST39	https://www.ncbi.nlm.nih.gov/pmc/articles/PMC6887894/	St4770	https://academic.oup.com/jac/advance-article/doi/10.1093/jac/dkab118/6215053								ST392		ST726							sequence type	Number	% of total		sequence type	Number	% of total
	ST87											ST513		ST525							ST11	13	0.146067		ST11	1	0.142857
	ST873											ST719		ST74							ST14	7	0.0786517		ST3380	1	0.142857
	ST1315											ST841									ST147	6	0.0674157		ST37	1	0.142857
	ST37	https://www.sciencedirect.com/science/article/pii/S2213716521000096?via%3Dihub										ST978									ST15	4	0.0449438		ST485	1	0.142857
	ST290											ST11	https://www.ncbi.nlm.nih.gov/pmc/articles/PMC5993281/								ST231	4	0.0449438		ST525	1	0.142857
	ST1446											ST14									ST23	4	0.0449438		ST726	1	0.142857
	ST2294											ST15									ST101	3	0.0337079		ST74	1	0.142857
	ST147	https://pubmed.ncbi.nlm.nih.gov/30825699/										ST101									ST395	3	0.0337079		total	7	1
	ST1	https://academic.oup.com/jid/article/221/Supplement_2/S237/5673084										ST307									ST37	3	0.0337079
	St3415	https://academic.oup.com/jac/advance-article/doi/10.1093/jac/dkab118/6215053										ST23	https://pubmed.ncbi.nlm.nih.gov/31770629/								Other	42	0.4719
	St17											ST37									total	89	1
	St35											ST48
	ST15	https://pubmed.ncbi.nlm.nih.gov/32516364/										ST307
	ST1425											ST70
	ST1462											ST147
	ST273											ST377
	ST307											ST395
	ST391											ST11	https://www.ncbi.nlm.nih.gov/pmc/articles/PMC6780954/
	ST37-SLV											ST461
	ST16	https://www.ncbi.nlm.nih.gov/pmc/articles/PMC8256276/										ST3217
	ST231											ST11	https://www.ncbi.nlm.nih.gov/pmc/articles/PMC4394772/
	ST43											ST13
	ST11											ST15
	ST14											ST23
	ST23											ST29
												ST37
												ST48
												ST421
												ST11	https://www.ncbi.nlm.nih.gov/pmc/articles/PMC6087712/
												ST11	https://pubmed.ncbi.nlm.nih.gov/31493525/
												ST11	https://pubmed.ncbi.nlm.nih.gov/32210594/
												ST11	https://pubmed.ncbi.nlm.nih.gov/32950637/
												ST11	https://www.ncbi.nlm.nih.gov/pmc/articles/PMC6088269/
												ST14
												ST231
												ST11	https://academic.oup.com/jac/article/73/8/2039/5003070
												ST86	https://www.ncbi.nlm.nih.gov/pmc/articles/PMC6563726/
												ST11
												ST14
												ST231
												ST15
												ST23
												ST2096
												ST147
												ST2957
												ST14	https://pubmed.ncbi.nlm.nih.gov/31128287/
												ST231
												ST14
												ST147
												St101	https://www.ncbi.nlm.nih.gov/pmc/articles/PMC4136042/
												ST101	https://pubmed.ncbi.nlm.nih.gov/33820943/
												ST147
												ST395
												ST14
												ST42
												St231
												ST11	https://pubmed.ncbi.nlm.nih.gov/31449964/
												ST11	https://pubmed.ncbi.nlm.nih.gov/30318057/
												ST70	https://www.ncbi.nlm.nih.gov/pmc/articles/PMC7058736/
												ST3986	https://www.ncbi.nlm.nih.gov/pmc/articles/PMC7937630/
												ST43
												ST54
												ST16
												ST3987
												ST395
												ST14
												ST3988
												ST147
												ST76	https://pubmed.ncbi.nlm.nih.gov/30129868/
												ST512
												ST45	https://www.sciencedirect.com/science/article/pii/S2213716519303157?via%3Dihub
												ST23	https://link.springer.com/content/pdf/10.1007/s00284-020-02074-4.pdf
												ST86
												ST507	https://pubmed.ncbi.nlm.nih.gov/25264127/
												ST1319
												ST491
												ST1313
												ST1311
												ST477
												ST37
												ST147	https://pubmed.ncbi.nlm.nih.gov/28438945/
												ST268	https://pubmed.ncbi.nlm.nih.gov/28286141/
												ST2296
												ST34
Europe	Human	reference	Animal	Refrence	Food	Reference	Environment	Reference			Europe	Human	reference	Animal	Refrence	Food	Reference	Environment	Reference		Human
	ST512	https://pubmed.ncbi.nlm.nih.gov/27401575/	ST1427	https://www.sciencedirect.com/science/article/abs/pii/S0924857919302493?via%3Dihub	ST11	https://www.ncbi.nlm.nih.gov/pmc/articles/PMC7843963/						ST11	https://www.ncbi.nlm.nih.gov/pmc/articles/PMC5032854/								sequence type	Number	% of total
	ST45	https://www.ncbi.nlm.nih.gov/pmc/articles/PMC5875258/	ST1563		ST147							ST20									ST258	9	0.191489
	ST1112											ST23									ST512	6	0.12766
	ST93	https://pubmed.ncbi.nlm.nih.gov/29696722/										ST39									ST101	6	0.12766
												ST101									ST147	4	0.0851064
												ST147									ST11	3	0.0638298
												ST258									Other	19	0.4043
												ST307									total	47	1
												ST611
												ST512	https://www.ncbi.nlm.nih.gov/pmc/articles/PMC5890657/
												ST258	https://pubmed.ncbi.nlm.nih.gov/20401676/
												ST11	https://pubmed.ncbi.nlm.nih.gov/27375036/
												ST101	https://www.ncbi.nlm.nih.gov/pmc/articles/PMC6454207/	(15% colistin resistant)
												ST147	https://pubmed.ncbi.nlm.nih.gov/29431605/
												ST258
												ST383
												ST101	https://www.ncbi.nlm.nih.gov/pmc/articles/PMC6021667/
												ST147
												ST11	https://pubmed.ncbi.nlm.nih.gov/24657043/
												St15
												St101
												ST101	https://www.ncbi.nlm.nih.gov/pmc/articles/PMC7047997/
												ST258
												ST336
												ST340
												ST437
												ST15	https://pubmed.ncbi.nlm.nih.gov/30557684/
												ST15	https://pubmed.ncbi.nlm.nih.gov/22913977/
												St273
												St258
												ST258	https://pubmed.ncbi.nlm.nih.gov/32408565/
												ST512
												ST258	https://pubmed.ncbi.nlm.nih.gov/25022583/
												ST512
												ST147
												ST512	https://journals.asm.org/doi/10.1128/mSphere.00551-19
												ST43	https://www.ncbi.nlm.nih.gov/pmc/articles/PMC5075093/
												ST104	https://pubmed.ncbi.nlm.nih.gov/25264127/
												ST258	https://pubmed.ncbi.nlm.nih.gov/30061868/
												ST629
												ST101
												ST45
												ST392
												ST512
												ST449
												ST258	https://www.sciencedirect.com/science/article/pii/S1684118216300718?via%3Dihub
												ST512	https://pubmed.ncbi.nlm.nih.gov/29017452/
North America	Human	reference	Animal	Refrence	Food	Reference	Environment	Reference			North America	Human	reference	Animal	Refrence	Food	Reference	Environment	Reference		Human
												ST258	https://www.ncbi.nlm.nih.gov/pmc/articles/PMC7201408/#sup1								sequence type	Number	% of total
												ST3359									ST101	1	0.0666667
												ST1481									ST11	1	0.0666667
												ST340									ST14	1	0.0666667
												ST11									ST37	1	0.0666667
												ST17									ST1481	1	0.0666667
												ST20									ST17	1	0.0666667
												ST307									ST20	1	0.0666667
												ST392									ST258	1	0.0666667
												ST1471									Other	7	0.4667
												ST36									total	15	1
												ST37
												ST14
												ST3376
												ST101
South America	Human	reference	Animal	Refrence	Food	Reference	Environment	Reference			South America	Human	reference	Animal	Refrence	Food	Reference	Environment	Reference		Human
	ST392	https://www.ncbi.nlm.nih.gov/pmc/articles/PMC5487683/	ST307	https://pubmed.ncbi.nlm.nih.gov/33713022/								ST14	https://www.ncbi.nlm.nih.gov/pmc/articles/PMC8035654/								sequence type	Number	% of total
	ST307	https://www.ncbi.nlm.nih.gov/pmc/articles/PMC5700323/										ST129									ST258	6	0.193548
												ST219									ST11	5	0.16129
												ST258									ST15	4	0.129032
												ST512									ST25	3	0.0967742
												ST11	https://www.ncbi.nlm.nih.gov/pmc/articles/PMC7569871/								Other	13	0.4194
												ST25									total	31	1
												ST1161
												ST258	https://ri.conicet.gov.ar/bitstream/handle/11336/129605/CONICET_Digital_Nro.c1780397-ba19-4123-8b33-de3fe6e6fd95_A.pdf;jsessionid=8D8A4674E8B53ABD8A0468406EA80B01?sequence=2
												ST25
												ST307
												ST258	https://www.sciencedirect.com/science/article/pii/S0325754119301130?via%3Dihub
												ST11	https://www.sciencedirect.com/science/article/pii/S1438422120300588?via%3Dihub
												ST258
												ST345
												ST15
												ST437	https://pubmed.ncbi.nlm.nih.gov/29431605/
												ST11
												ST258	https://www.ncbi.nlm.nih.gov/pmc/articles/PMC4136042/
												ST15
												ST15	https://pubmed.ncbi.nlm.nih.gov/31479740/
												ST152
												ST25	https://www.sciencedirect.com/science/article/abs/pii/S2213716519301481?via%3Dihub
												ST258
												ST11
												ST307
												St15	https://pubmed.ncbi.nlm.nih.gov/33475479/
												ST11	https://www.ncbi.nlm.nih.gov/pmc/articles/PMC6592011/
												ST23
												ST340
												ST437

## Sheet: Salmonella ST
Salmonella spp. mcr-positive											Salmonella spp. chromosomal mutations
mcr-postive sequence types are mentioned only once
Asia	Human	reference		Animal	Refrence		Food	Reference			Asia	Human	reference		Animal	Refrence		Food	Reference		Human						Animal
S. Typhimurium	ST34	https://pubmed.ncbi.nlm.nih.gov/30643438/	S. Typhimurium	ST34	https://pubmed.ncbi.nlm.nih.gov/28098547/	S. Typhimurium	ST34	https://pubmed.ncbi.nlm.nih.gov/29755416/			S. Gallinarum	ST1547	https://pubmed.ncbi.nlm.nih.gov/33391208/	S. Infantis	ST32	https://www.ncbi.nlm.nih.gov/pmc/articles/PMC7762970/					sequence type	Number	% of total				sequence type	Number	% of total
			S. Typhimurium	ST19	https://pubmed.ncbi.nlm.nih.gov/33671955/	S. Derby	ST40	https://pubmed.ncbi.nlm.nih.gov/34211439/			S. Goldcoast	ST358			ST413						ST1547, S. Gallinarum	1	0.25				ST32, S. Infantis	1	0.5
			S. Ngor	ST5399	https://pubmed.ncbi.nlm.nih.gov/32293141/	S. Typhimurium	ST26				S. Newport	ST46	https://pubmed.ncbi.nlm.nih.gov/32122270/								ST358, S. Goldcoast	1	0.25				ST413, S. Infantis	1	0.5
			S. Goldcoast	ST2529		S. Dessau	ST14	https://pubmed.ncbi.nlm.nih.gov/32830987/			S. Newport	ST45									ST46, S. Newport	1	0.25				total	2	1
			S. 4,[5],12:i	ST34																	ST45, S. Newport	1	0.25
																					total	4	1
Australia	Human	reference		Animal	Refrence		Food	Reference			Australia	Human	reference		Animal	Refrence		Food	Reference
S. 4,[5],12:i	ST34 (mcr-3)	https://www.ncbi.nlm.nih.gov/pmc/articles/PMC5875280/
Europe	Human	reference		Animal	Refrence		Food	Reference			Europe	Human	reference		Animal	Refrence		Food	Reference		Human
S. Typhimurium	ST19	https://pubmed.ncbi.nlm.nih.gov/32003708/	S. Typhimurium	ST-3515	https://www.ncbi.nlm.nih.gov/pmc/articles/PMC6008537/#SM1	S. Rissen	ST-469	https://pubmed.ncbi.nlm.nih.gov/31014417/			S. Newport	ST45	https://www.sciencedirect.com/science/article/abs/pii/S0924857915000667?via%3Dihub								sequence type	Number	% of total
S. Typhimurium	ST34		S. Blockley	ST-52																	ST45, S. Newport	1	1
S. Typhimurium	ST36		S. Newport	ST-45																	total	1	1
S.cholerae-suis	ST139		S. Paratyphi B	ST28	https://pubmed.ncbi.nlm.nih.gov/28912328/
			S. 4,[5],12:i	ST34	https://pubmed.ncbi.nlm.nih.gov/29182477/
			S. Derby	ST40
			S. Autoagglutinable	ST3663
			S. Typhimurium	ST34	https://pubmed.ncbi.nlm.nih.gov/30910897/
			S. Blockley
North America	Human	reference		Animal	Refrence		Food	Reference			North America	Human	reference		Animal	Refrence		Food	Reference
S. 4, [5],12:i	ST34 (mcr-3.1)	https://www.ncbi.nlm.nih.gov/pmc/articles/PMC6939160/
South America	Human	reference		Animal	Refrence		Food	Reference			South America	Human	reference		Animal	Refrence		Food	Reference
S. Typhimurium	ST34	https://www.ncbi.nlm.nih.gov/pmc/articles/PMC5700323/	S. Typhimurium	ST19		S. Saintpaul	ST50	https://pubmed.ncbi.nlm.nih.gov/31556704/
			S. Typhimurium	ST4556		S. Typhimurium	ST19

## Sheet: Enterobacter ST
Enterobacter spp. mcr-positive													Enterobacter spp. chromosomal mutations
mcr-postive sequence types are mentioned only once. Because of the prevalence of the mcr-9 gene, which does not cause colistin resistance in most cases, the mcr genes have been listed here.
Africa	Human	reference		Animal	Refrence		Food	Reference		Environment	Reference		Africa	Human	reference		Animal	Refrence		Food	Reference		Environment	Reference
Enterobacter spp.	ST133	https://www.ncbi.nlm.nih.gov/pmc/articles/PMC7847340/				E. hormaechei	ST279 (mcr-9)	https://pubmed.ncbi.nlm.nih.gov/32842587/
E. hormaechei	ST-90 (mcr-9)	https://www.ncbi.nlm.nih.gov/pmc/articles/PMC7253365/
E. hormaechei subsp. steigerwaltii	ST133 (mcr-9)	https://www.ncbi.nlm.nih.gov/pmc/articles/PMC7232449/
Asia	Human	reference		Animal	Refrence		Food	Reference		Environment	Reference		Asia	Human	reference		Animal	Refrence		Food	Reference		Environment	Reference		Human
E hormaechei	ST102 (mcr-9)	https://www.ncbi.nlm.nih.gov/pmc/articles/PMC8252965/	E. roggenkampii	ST515 (mcr-10.1)	https://www.ncbi.nlm.nih.gov/pmc/articles/PMC7508621/				E. roggenkampii	ST595 (mcr-10)	https://www.sciencedirect.com/science/article/abs/pii/S0269749120363958			ST32												sequence type	Number	% of total
E. cloacae	ST114 (mcr-9)	https://www.ncbi.nlm.nih.gov/pmc/articles/PMC7229791/								ST1237 (mcr-10)				ST279												ST93	1	0.0555556
E. cloacae	ST190 (mcr-9)									ST1059 (mcr-10)				ST524												ST925	1	0.0555556
E. cloacae	ST270 (mcr-1)	https://www.ncbi.nlm.nih.gov/pmc/articles/PMC8040073/												ST870												ST924	1	0.0555556
E. xiangfangensis	ST1199 (mcr-9)	https://pubmed.ncbi.nlm.nih.gov/32299378/												ST872												ST872	1	0.0555556
E. asburiae	ST484 (mcr-9)												E. cloacae	ST54	https://pubmed.ncbi.nlm.nih.gov/30880229/											ST870	1	0.0555556
E. roggenkampii	ST1059 (mcr-9)	https://www.sciencedirect.com/science/article/pii/S221371652030326X?via%3Dihub												ST78												ST78	1	0.0555556
														ST93												ST54	1	0.0555556
														ST109												ST524	1	0.0555556
														ST131												ST513	1	0.0555556
														ST144												Other	9	0.5
														ST175												total	18	1
														ST182
														ST418
														ST502
													E. cloacae	ST924	https://www.sciencedirect.com/science/article/pii/S2213716519303157?via%3Dihub
														ST925
													E. cloacae	ST513	https://www.ncbi.nlm.nih.gov/pmc/articles/PMC6498974/
Australia	Human	reference		Animal	Refrence		Food	Reference		Environment	Reference		Australia	Human	reference		Animal	Refrence		Food	Reference		Environment	Reference
									E. hormaechei	ST110 (mcr-9)	https://www.ncbi.nlm.nih.gov/pmc/articles/PMC7580002/
Europe	Human	reference		Animal	Refrence		Food	Reference		Environment	Reference		Europe	Human	reference		Animal	Refrence		Food	Reference		Environment	Reference		Human
E. kobei	ST54 (mcr-4.3)	https://www.ncbi.nlm.nih.gov/pmc/articles/PMC7825325/	Enterobacter cloacae complex	ST102 (mcr-9)	https://www.sciencedirect.com/science/article/pii/S221371651930205X?via%3Dihub								E. cloacae	ST89	https://www.sciencedirect.com/science/article/pii/S1201971214014647?via%3Dihub											sequence type	Number	% of total
E. cloacae	ST 382 (mcr-9.2)			ST113 (mcr-9)									E. hormaechei	ST62	https://www.microbiologyresearch.org/content/journal/jmm/10.1099/jmm.0.001173#tab2											ST62	1	0.5
E. hormaechei	ST106 (mcr-9)	https://pubmed.ncbi.nlm.nih.gov/33298573/		ST116 (mcr-9)																						ST89	1	0.5
E. hormaechei	ST764 (mcr-9)			ST88 (mcr-9)																						total	2	1
C. freundii	ST95 (mcr-9)			ST254 (mcr-9)
				ST238 (mcr-9)
				ST37 (mcr-9)
North America	Human	reference		Animal	Refrence		Food	Reference		Environment	Reference		North America	Human	reference		Animal	Refrence		Food	Reference		Environment	Reference
E. hormaechei subsp. steigerwaltii	ST542 (mcr-9)	https://www.ncbi.nlm.nih.gov/pmc/articles/PMC6739498/
South America	Human	reference		Animal	Refrence		Food	Reference		Environment	Reference		South America	Human	reference		Animal	Refrence		Food	Reference		Environment	Reference
E. hormaechei subsp. xiangfangensis	ST451 (mcr-9)	https://journals.asm.org/doi/10.1128/AAC.01193-20?url_ver=Z39.88-2003&rfr_id=ori:rid:crossref.org&rfr_dat=cr_pub%20%200pubmed
